# Supplementary material for: Beyond one-way determinism: San Frediano’s miracle and climate change in Central and Northern Italy in late antiquity
Source: Clim Change. 2021 Mar 20;165(1-2):25. doi: 10.1007/s10584-021-03043-x (PMC8550300; doi:10.1007/s10584-021-03043-x)
Supplement: Supplementary file 2 — (XLSX 16 kb) [file 10584_2021_3043_MOESM2_ESM.xlsx]

## Sheet: Foglio1
RL12 composite depth	δ18O‰	δ13C ‰	AD
1.3	-4.64796	-7.087	894.2
2.5	-4.58741	-7.44779	893.956
3.8	-4.89372	-7.84549	893.617
4.8	-4.86601	-7.77076	893.374
6	-4.86594	-7.82696	893.017
7.3	-4.55301	-7.10054	892.664
8.7	-4.51633	-7.42668	892.301
9.9	-4.71231	-7.8462	892.026
10.9	-4.74974	-7.9668	891.727
12.1	-4.68292	-8.13177	891.13
13.2	-4.752	-7.92429	890.699
14.3	-4.6282	-7.62411	890.308
15.4	-4.33454	-6.90659	889.852
16.5	-4.69958	-8.17732	889.47
17.6	-4.63917	-7.85214	889.118
18.5	-4.40312	-6.55064	888.743
19.5	-4.7486	-8.0287	888.423
20.7	-4.90725	-8.29837	887.72
22.1	-4.72641	-8.13597	886.506
23	-5.01903	-7.99006	884.985
24.5	-5.26036	-8.47231	878.232
25.5	-4.64128	-7.85675	874.04
26.5	-4.899	-8.087	870.288
27.5	-5.293	-7.849	866.713
28.5	-5.041	-7.259	863.211
29.5	-5.239	-8.307	859.63
30.5	-5.16	-7.449	856.129
31.5	-4.98	-7.677	852.551
32.5	-4.819	-7.681	849.042
33.5	-4.94	-7.27	845.413
34.5	-4.75	-7.111	841.621
35.5	-5.02269	-8.34429	837.841
36.6	-5.0899	-8.25163	833.331
37.5	-4.99181	-8.13439	829.366
38.7	-4.83607	-7.27623	821.018
40	-4.46848	-6.93453	806.77
41.2	-4.10697	-5.92679	795.425
44	-4.74081	-7.44696	770.617
45.2	-4.73961	-7.90016	760.618
46.4	-4.84809	-8.12614	750.602
47.4	-4.93103	-7.91554	741.762
48.7	-5.19451	-7.81788	729.701
49.8	-4.78879	-7.77244	717.365
51	-4.88336	-7.73339	702.673
52.2	-5.0823	-7.80795	693.446
53.2	-4.89072	-7.25917	687.308
54.2	-4.88509	-7.95045	681.748
55.4	-4.9803	-8.23515	675.151
56.6	-5.06177	-8.93205	668.973
57.8	-5.14062	-9.28721	663.013
58.9	-5.14716	-8.90473	657.751
60.2	-5.05453	-8.44537	651.515
61.7	-5.20585	-8.1797	644.408
62.7	-5.25354	-8.81997	639.669
62.7	-5.03371	-8.65241	639.669
64	-5.05151	-8.44863	633.165
65.4	-4.83109	-8.10741	626.492
66.9	-4.83882	-8.56202	619.385
68.2	-4.99182	-7.96236	613.048
69.4	-4.78557	-7.35991	607.13
70.5	-4.90934	-7.3962	601.662
71.5	-4.95036	-7.46024	596.093
73.2	-5.21359	-7.61477	584.977
74.3	-5.16767	-7.92099	576.46
75.6	-5.41897	-7.82894	566.313
76.7	-5.56086	-8.22902	558.943
77.9	-5.98063	-8.29583	551.588
79	-6.06316	-8.2967	545.307
80.5	-5.59075	-8.36277	537.4
81.7	-5.57608	-8.4263	531.327
83	-5.12412	-8.30466	524.622
84.2	-5.27877	-8.35974	518.493
85.2	-5.07238	-8.22274	513.575
86.6	-4.8996	-8.17516	506.889
87.7	-5.23833	-8.48262	501.666
88.7	-4.72429	-8.09527	496.939
90	-4.65282	-8.13021	490.283
91.2	-4.91037	-8.62704	484.695
92.4			478.745
93.5	-4.4941	-8.25987	473.341
94.5	-4.50302	-8.22371	468.054
95.7	-4.51006	-7.49868	461.694
96.7	-4.60595	-7.57196	456.207
97.8	-4.5541	-6.71763	450.011
99	-4.98516	-8.13226	442.885
100	-4.87093	-7.73401	436.228
101	-4.84367	-8.10841	427.78
102.5	-4.85148	-7.89871	413.818
104.7	-4.74462	-7.8321	397.568
106.2	-5.02746	-7.67288	386.115
107.2	-5.00612	-8.02224	378.248
108.4	-4.92987	-7.98286	367.36
109.7	-4.84538	-8.16052	352.484
110.7	-5.47156	-8.3798	343.272
112.3	-5.61749	-8.90673	332.429
113.5	-4.81529	-8.02272	325.421
115.3	-4.68736	-7.59557	316.078
116.5	-4.63197	-7.39978	309.564
117.9	-4.89885	-8.25373	302.824
119.2	-5.22707	-8.17526	296.122
120.6	-5.0935	-7.72649	289.22
121.7	-4.97235	-8.34865	283.762
123	-4.94159	-7.93498	277.126
124.1	-4.88211	-7.9177	271.822
125.4	-5.06228	-8.23878	265.896
128	-4.83257	-8.23492	253.525
128.2	-4.96495	-8.21123	252.566
129.3	-4.85979	-8.31985	247.323
130.7	-4.9544	-7.805	240.903
132.3	-4.82927	-8.10752	233.582
134	-4.9561	-7.79498	225.57
136.5	-5.00792	-8.56923	213.787
138.5	-5.16935	-8.14499	204.458
140.2	-5.01218	-8.1217	196.054
141.9	-4.64118	-5.86186	187.814
143.6	-4.7597	-6.28858	179.071
145.6	-4.6121	-7.23567	169.001
146.9	-4.62621	-7.24106	161.951
148.9	-4.58069	-7.59363	150.644
149.9	-4.62838	-7.25511	144.993
151.2	-4.56213	-6.98668	137.105
152.7	-4.84538	-7.46209	124.873
154.2	-4.97169	-7.51698	113.325
155.5	-4.68341	-7.04469	105.347
156.8	-4.73624	-7.36104	98.1375
157.8	-4.7957	-7.5126	92.6446
159.4	-5.13256	-8.16203	83.9369
160.7	-4.8823	-7.64011	76.8481
161.5	-4.90556	-8.28619	72.5748
162.7	-4.83594	-8.27712	65.8318
163.7	-4.95877	-7.63259	60.1409
164.9	-4.8129	-7.52999	52.5723
165.8	-4.85251	-7.47416	46.0168
167.1	-4.94095	-8.04177	33.7271
168.5	-4.80263	-7.22152	20.5268
